# Supplementary material for: Antiproliferative and Cytotoxic Activities of Fluorescein—A Diagnostic Angiography Dye
Source: Int J Mol Sci. 2022 Jan 28;23(3):1504. doi: 10.3390/ijms23031504 (PMC8836159; doi:10.3390/ijms23031504)
Supplement: Supplementary file 1 [file ijms-23-01504-s001.zip]

Archive with 1 entries (1 files):
- ijms-1558288-supplementary.pdf
